# Supplementary material for: Degenerated, Undifferentiated, Rearranged, Lost: High Variability of Sex Chromosomes in Geometridae (Lepidoptera) Identified by Sex Chromatin
Source: Cells. 2021 Aug 28;10(9):2230. doi: 10.3390/cells10092230 (PMC8468057; doi:10.3390/cells10092230)
Supplement: Supplementary file 1 [file cells-10-02230-s001.zip]

Archive with 2 entries (2 files):
- Table_S1.xlsx
- Table_S2.pdf
