# Supplementary material for: Degenerated, Undifferentiated, Rearranged, Lost: High Variability of Sex Chromosomes in Geometridae (Lepidoptera) Identified by Sex Chromatin
Source: Cells. 2021 Aug 28;10(9):2230. doi: 10.3390/cells10092230 (PMC8468057; doi:10.3390/cells10092230)
Supplement: Supplementary file 1 [file cells-10-02230-s001.zip › Table_S1.xlsx]

## Sheet: Sex_chromatin
Subfamily	Species	SC* female	SC* male	Reference
Ennominae	Abraxas grossulariata	yes	no	[13, 38]
Ennominae	Abraxas sylvata	yes	no	[13]
Ennominae	Aethalura punctulata	no	no	This study
Ennominae	Agriopis leucophaearia	no	no	This study
Ennominae	Agriopis marginaria	yes	no	This study
Ennominae	Alcis rependata	yes	n.d.	This study
Ennominae	Alsophila aescularia	no	no	This study
Ennominae	Angerona prunaria	yes	no	This study
Larentiinae	Aplocera plagiata	yes	n.d.	This study
Archiearinae	Archiearis notha	yes	no	This study
Ennominae	Biston betularia	yes	no	[20]
Ennominae	Bupalus piniaria	yes	no	[38], this study
Ennominae	Cabera exanthemata	yes	no	This study
Ennominae	Cabera pusaria	yes	n.d.	This study
Ennominae	Campaea margaritaria	yes	no	This study
Ennominae	Campaea perlata	no	no	[39]
Larentiinae	Camptogramma bilineata	yes	n.d.	This study
Ennominae	Caripeta angustiorata	yes	no	[39]
Ennominae	Caripeta divisata	yes	no	[39]
Ennominae	Chiasmia clathrata	variable	no	This study
Larentiinae	Chloroclysta siterata	yes	n.d.	This study
Ennominae	Colotois pennaria	yes	n.d.	This study
Sterrhinae	Cyclophora pendularia	yes	n.d.	This study
Sterrhinae	Cyclophora punctaria	yes	no	[38]
Ennominae	Ectropis crepuscularia	yes	no	This study
Ennominae	Ennomos erosaria	yes	no	This study
Larentiinae	Entephria caesiata	no	n.d.	This study
Larentiinae	Epirrhoe alternata	variable	no	This study
Larentiinae	Epirrhoe tristata	yes	no	[38], this study
Ennominae	Erannis defoliaria	yes	n.d.	This study
Ennominae	Erannis tiliaria	yes	no	[39]
Larentiinae	Eulithis populata	yes	n.d.	This study
Larentiinae	Eupithecia tantillaria	yes	no	This study
Geometrinae	Geometra papilionaria	yes	no	This study
Geometrinae	Hemithea aestivaria	yes	no	This study
Larentiinae	Hydria prunivorata	no	no	[39]
Ennominae	Hylaea fasciaria	variable	no	This study
Ennominae	Hypomecis atomaria	yes	no	This study
Ennominae	Hypomecis punctinalis	yes	no	This study
Ennominae	Hypomecis roboraria	yes	no	This study
Sterrhinae	Idaea luteolaria	no	no	[38]
Geometrinae	Jodis putata	yes	no	This study
Ennominae	Lambdina f. fiscellaria	no	no	[39]
Ennominae	Macaria alternata	no	no	This study
Ennominae	Macaria liturata	yes	n.d.	This study
Ennominae	Macaria notata	no	no	This study
Ennominae	Nepytia canosaria	yes	no	[39]
Ennominae	Opistograptis luteolata	no	no	[38], this study
Larentiinae	Odezia atrata	variable	no	This study
Larentiinae	Operophtera bruceata	yes	no	[39]
Larentiinae	Operophtera brumata	yes	no	This study
Ennominae	Paleacrita vernata	yes	no	[39]
Ennominae	Parectropis similaria	no	n.d.	This study
Ennominae	Peribatodes rhomboidaria	yes	no	This study
Ennominae	Phigalia titea	yes	no	[39]
Ennominae	Plagodis alcoolaria	no	no	[39]
Ennominae	Plagodis dolabraria	yes	n.d.	This study
Ennominae	Protoboarmia porcelaria indicataria	yes	no	[39]
Ennominae	Pseudopanthera macularia	variable	no	This study
Sterrhinae	Scopula floslactata	yes	no	[38]
Larentiinae	Scotopteryx chenopodiata	no	no	This study
Ennominae	Siona lineata	yes	no	This study
Larentiinae	Thera britannica	yes	n.d.	This study
Larentiinae	Thera juniperata	yes	no	[39]
Larentiinae	Thera variata	no	no	This study
Larentiinae	Xantorhoe ferrugata	yes	n.d.	This study
Larentiinae	Xantorhoe fluctuata	yes	n.d.	This study
Larentiinae	Xantorhoe montanata	variable	no	[38], this study
Larentiinae	Xantorhoe quadrifasciata	yes	n.d.	This study
* SC = Sex chromatin in polyploid nuclei of Malpighian tubules
yes = normal sex chromatin present
no = sex chromatin absent
variable = variable occurence/atypical appearance
n.d. = not determined
